# Supplementary material for: Translational contributions to tissue specificity in rhythmic and constitutive gene expression
Source: Genome Biol. 2017 Jun 16;18:116. doi: 10.1186/s13059-017-1222-2 (PMC5473967; doi:10.1186/s13059-017-1222-2)
Supplement: Supplementary file 6 — Transcriptome-wide kidney RPF (blue) and RNA (orange) levels in the left panels (with “error bars” connecting the two replicates of each timepoint) and TE in the right panels. (ZIP 116896 kb) [file 13059_2017_1222_MOESM6_ESM.zip]

Archive with 12,946 entries (9,996 files):
- Supp_Dataset_S1/
- Supp_Dataset_S1/.DS_Store
- __MACOSX/
- __MACOSX/Supp_Dataset_S1/
- __MACOSX/Supp_Dataset_S1/._.DS_Store
- Supp_Dataset_S1/A_RNA_non_rhythmic_RPF_non_rhythmic/
- Supp_Dataset_S1/A_RNA_non_rhythmic_RPF_non_rhythmic/0610007P14Rik_kidney_set_A.pdf
- Supp_Dataset_S1/A_RNA_non_rhythmic_RPF_non_rhythmic/0610009D07Rik_kidney_set_A.pdf
- Supp_Dataset_S1/A_RNA_non_rhythmic_RPF_non_rhythmic/0610009L18Rik_kidney_set_A.pdf
- Supp_Dataset_S1/A_RNA_non_rhythmic_RPF_non_rhythmic/0610009O20Rik_kidney_set_A.pdf
- Supp_Dataset_S1/A_RNA_non_rhythmic_RPF_non_rhythmic/0610010F05Rik_kidney_set_A.pdf
- Supp_Dataset_S1/A_RNA_non_rhythmic_RPF_non_rhythmic/0610010K14Rik_kidney_set_A.pdf
- Supp_Dataset_S1/A_RNA_non_rhythmic_RPF_non_rhythmic/0610011F06Rik_kidney_set_A.pdf
- Supp_Dataset_S1/A_RNA_non_rhythmic_RPF_non_rhythmic/0610012H03Rik_kidney_set_A.pdf
- Supp_Dataset_S1/A_RNA_non_rhythmic_RPF_non_rhythmic/0610030E20Rik_kidney_set_A.pdf
- Supp_Dataset_S1/A_RNA_non_rhythmic_RPF_non_rhythmic/0610031J06Rik_kidney_set_A.pdf
- Supp_Dataset_S1/A_RNA_non_rhythmic_RPF_non_rhythmic/0610037L13Rik_kidney_set_A.pdf
- Supp_Dataset_S1/A_RNA_non_rhythmic_RPF_non_rhythmic/0610040J01Rik_kidney_set_A.pdf
- Supp_Dataset_S1/A_RNA_non_rhythmic_RPF_non_rhythmic/1110001A16Rik_kidney_set_A.pdf
- Supp_Dataset_S1/A_RNA_non_rhythmic_RPF_non_rhythmic/1110002L01Rik_kidney_set_A.pdf
- Supp_Dataset_S1/A_RNA_non_rhythmic_RPF_non_rhythmic/1110004E09Rik_kidney_set_A.pdf
- Supp_Dataset_S1/A_RNA_non_rhythmic_RPF_non_rhythmic/1110004F10Rik_kidney_set_A.pdf
- Supp_Dataset_S1/A_RNA_non_rhythmic_RPF_non_rhythmic/1110007C09Rik_kidney_set_A.pdf
- Supp_Dataset_S1/A_RNA_non_rhythmic_RPF_non_rhythmic/1110008F13Rik_kidney_set_A.pdf
- Supp_Dataset_S1/A_RNA_non_rhythmic_RPF_non_rhythmic/1110008J03Rik_kidney_set_A.pdf
- Supp_Dataset_S1/A_RNA_non_rhythmic_RPF_non_rhythmic/1110008L16Rik_kidney_set_A.pdf
- Supp_Dataset_S1/A_RNA_non_rhythmic_RPF_non_rhythmic/1110008P14Rik_kidney_set_A.pdf
- Supp_Dataset_S1/A_RNA_non_rhythmic_RPF_non_rhythmic/1110012L19Rik_kidney_set_A.pdf
- Supp_Dataset_S1/A_RNA_non_rhythmic_RPF_non_rhythmic/1110032A03Rik_kidney_set_A.pdf
- Supp_Dataset_S1/A_RNA_non_rhythmic_RPF_non_rhythmic/1110032F04Rik_kidney_set_A.pdf
- Supp_Dataset_S1/A_RNA_non_rhythmic_RPF_non_rhythmic/1110034G24Rik_kidney_set_A.pdf
- Supp_Dataset_S1/A_RNA_non_rhythmic_RPF_non_rhythmic/1110037F02Rik_kidney_set_A.pdf
- Supp_Dataset_S1/A_RNA_non_rhythmic_RPF_non_rhythmic/1110038F14Rik_kidney_set_A.pdf
- Supp_Dataset_S1/A_RNA_non_rhythmic_RPF_non_rhythmic/1110051M20Rik_kidney_set_A.pdf
- Supp_Dataset_S1/A_RNA_non_rhythmic_RPF_non_rhythmic/1110058L19Rik_kidney_set_A.pdf
- Supp_Dataset_S1/A_RNA_non_rhythmic_RPF_non_rhythmic/1110059E24Rik_kidney_set_A.pdf
- Supp_Dataset_S1/A_RNA_non_rhythmic_RPF_non_rhythmic/1110065P20Rik_kidney_set_A.pdf
- Supp_Dataset_S1/A_RNA_non_rhythmic_RPF_non_rhythmic/1190002N15Rik_kidney_set_A.pdf
- Supp_Dataset_S1/A_RNA_non_rhythmic_RPF_non_rhythmic/1190007I07Rik_kidney_set_A.pdf
- Supp_Dataset_S1/A_RNA_non_rhythmic_RPF_non_rhythmic/1200014J11Rik_kidney_set_A.pdf
- Supp_Dataset_S1/A_RNA_non_rhythmic_RPF_non_rhythmic/1500012F01Rik_kidney_set_A.pdf
- Supp_Dataset_S1/A_RNA_non_rhythmic_RPF_non_rhythmic/1500015O10Rik_kidney_set_A.pdf
- Supp_Dataset_S1/A_RNA_non_rhythmic_RPF_non_rhythmic/1600002H07Rik_kidney_set_A.pdf
- Supp_Dataset_S1/A_RNA_non_rhythmic_RPF_non_rhythmic/1600012H06Rik_kidney_set_A.pdf
- Supp_Dataset_S1/A_RNA_non_rhythmic_RPF_non_rhythmic/1600029D21Rik_kidney_set_A.pdf
- Supp_Dataset_S1/A_RNA_non_rhythmic_RPF_non_rhythmic/1700003E16Rik_kidney_set_A.pdf
- Supp_Dataset_S1/A_RNA_non_rhythmic_RPF_non_rhythmic/1700009P17Rik_kidney_set_A.pdf
- Supp_Dataset_S1/A_RNA_non_rhythmic_RPF_non_rhythmic/1700011H14Rik_kidney_set_A.pdf
- Supp_Dataset_S1/A_RNA_non_rhythmic_RPF_non_rhythmic/1700021F05Rik_kidney_set_A.pdf
- Supp_Dataset_S1/A_RNA_non_rhythmic_RPF_non_rhythmic/1700021K19Rik_kidney_set_A.pdf
- Supp_Dataset_S1/A_RNA_non_rhythmic_RPF_non_rhythmic/1700024P16Rik_kidney_set_A.pdf
- Supp_Dataset_S1/A_RNA_non_rhythmic_RPF_non_rhythmic/1700025G04Rik_kidney_set_A.pdf
- Supp_Dataset_S1/A_RNA_non_rhythmic_RPF_non_rhythmic/1700029J07Rik_kidney_set_A.pdf
- Supp_Dataset_S1/A_RNA_non_rhythmic_RPF_non_rhythmic/1700030J22Rik_kidney_set_A.pdf
- Supp_Dataset_S1/A_RNA_non_rhythmic_RPF_non_rhythmic/1700030K09Rik_kidney_set_A.pdf
- Supp_Dataset_S1/A_RNA_non_rhythmic_RPF_non_rhythmic/1700037H04Rik_kidney_set_A.pdf
- Supp_Dataset_S1/A_RNA_non_rhythmic_RPF_non_rhythmic/1700040L02Rik_kidney_set_A.pdf
- Supp_Dataset_S1/A_RNA_non_rhythmic_RPF_non_rhythmic/1700049G17Rik_kidney_set_A.pdf
- Supp_Dataset_S1/A_RNA_non_rhythmic_RPF_non_rhythmic/1700052N19Rik_kidney_set_A.pdf
- Supp_Dataset_S1/A_RNA_non_rhythmic_RPF_non_rhythmic/1700055D18Rik_kidney_set_A.pdf
- Supp_Dataset_S1/A_RNA_non_rhythmic_RPF_non_rhythmic/1700055N04Rik_kidney_set_A.pdf
- Supp_Dataset_S1/A_RNA_non_rhythmic_RPF_non_rhythmic/1700066M21Rik_kidney_set_A.pdf
- Supp_Dataset_S1/A_RNA_non_rhythmic_RPF_non_rhythmic/1700067K01Rik_kidney_set_A.pdf
- Supp_Dataset_S1/A_RNA_non_rhythmic_RPF_non_rhythmic/1700088E04Rik_kidney_set_A.pdf
- Supp_Dataset_S1/A_RNA_non_rhythmic_RPF_non_rhythmic/1700094D03Rik_kidney_set_A.pdf
- Supp_Dataset_S1/A_RNA_non_rhythmic_RPF_non_rhythmic/1700109H08Rik_kidney_set_A.pdf
- Supp_Dataset_S1/A_RNA_non_rhythmic_RPF_non_rhythmic/1700123O20Rik_kidney_set_A.pdf
- Supp_Dataset_S1/A_RNA_non_rhythmic_RPF_non_rhythmic/1700128F08Rik_kidney_set_A.pdf
- Supp_Dataset_S1/A_RNA_non_rhythmic_RPF_non_rhythmic/1810009A15Rik_kidney_set_A.pdf
- Supp_Dataset_S1/A_RNA_non_rhythmic_RPF_non_rhythmic/1810013L24Rik_kidney_set_A.pdf
- Supp_Dataset_S1/A_RNA_non_rhythmic_RPF_non_rhythmic/1810019J16Rik_kidney_set_A.pdf
- Supp_Dataset_S1/A_RNA_non_rhythmic_RPF_non_rhythmic/1810026J23Rik_kidney_set_A.pdf
- Supp_Dataset_S1/A_RNA_non_rhythmic_RPF_non_rhythmic/1810032O08Rik_kidney_set_A.pdf
- Supp_Dataset_S1/A_RNA_non_rhythmic_RPF_non_rhythmic/1810037I17Rik_kidney_set_A.pdf
- Supp_Dataset_S1/A_RNA_non_rhythmic_RPF_non_rhythmic/1810055G02Rik_kidney_set_A.pdf
- Supp_Dataset_S1/A_RNA_non_rhythmic_RPF_non_rhythmic/2010003K11Rik_kidney_set_A.pdf
- Supp_Dataset_S1/A_RNA_non_rhythmic_RPF_non_rhythmic/2010012O05Rik_kidney_set_A.pdf
- Supp_Dataset_S1/A_RNA_non_rhythmic_RPF_non_rhythmic/2010107E04Rik_kidney_set_A.pdf
- Supp_Dataset_S1/A_RNA_non_rhythmic_RPF_non_rhythmic/2010107G23Rik_kidney_set_A.pdf
- Supp_Dataset_S1/A_RNA_non_rhythmic_RPF_non_rhythmic/2010111I01Rik_kidney_set_A.pdf
- Supp_Dataset_S1/A_RNA_non_rhythmic_RPF_non_rhythmic/2210016F16Rik_kidney_set_A.pdf
- Supp_Dataset_S1/A_RNA_non_rhythmic_RPF_non_rhythmic/2210016L21Rik_kidney_set_A.pdf
- Supp_Dataset_S1/A_RNA_non_rhythmic_RPF_non_rhythmic/2210018M11Rik_kidney_set_A.pdf
- Supp_Dataset_S1/A_RNA_non_rhythmic_RPF_non_rhythmic/2210404O09Rik_kidney_set_A.pdf
- Supp_Dataset_S1/A_RNA_non_rhythmic_RPF_non_rhythmic/2210408I21Rik_kidney_set_A.pdf
- Supp_Dataset_S1/A_RNA_non_rhythmic_RPF_non_rhythmic/2310007B03Rik_kidney_set_A.pdf
- Supp_Dataset_S1/A_RNA_non_rhythmic_RPF_non_rhythmic/2310009B15Rik_kidney_set_A.pdf
- Supp_Dataset_S1/A_RNA_non_rhythmic_RPF_non_rhythmic/2310011J03Rik_kidney_set_A.pdf
- Supp_Dataset_S1/A_RNA_non_rhythmic_RPF_non_rhythmic/2310016G11Rik_kidney_set_A.pdf
- Supp_Dataset_S1/A_RNA_non_rhythmic_RPF_non_rhythmic/2310022B05Rik_kidney_set_A.pdf
- Supp_Dataset_S1/A_RNA_non_rhythmic_RPF_non_rhythmic/2310030G06Rik_kidney_set_A.pdf
- Supp_Dataset_S1/A_RNA_non_rhythmic_RPF_non_rhythmic/2310035C23Rik_kidney_set_A.pdf
- Supp_Dataset_S1/A_RNA_non_rhythmic_RPF_non_rhythmic/2310036O22Rik_kidney_set_A.pdf
- Supp_Dataset_S1/A_RNA_non_rhythmic_RPF_non_rhythmic/2310039H08Rik_kidney_set_A.pdf
- Supp_Dataset_S1/A_RNA_non_rhythmic_RPF_non_rhythmic/2310042D19Rik_kidney_set_A.pdf
- Supp_Dataset_S1/A_RNA_non_rhythmic_RPF_non_rhythmic/2310045N01Rik_kidney_set_A.pdf
- Supp_Dataset_S1/A_RNA_non_rhythmic_RPF_non_rhythmic/2310047M10Rik_kidney_set_A.pdf
- Supp_Dataset_S1/A_RNA_non_rhythmic_RPF_non_rhythmic/2310057M21Rik_kidney_set_A.pdf
- Supp_Dataset_S1/A_RNA_non_rhythmic_RPF_non_rhythmic/2310061I04Rik_kidney_set_A.pdf
- Supp_Dataset_S1/A_RNA_non_rhythmic_RPF_non_rhythmic/2310067B10Rik_kidney_set_A.pdf
- Supp_Dataset_S1/A_RNA_non_rhythmic_RPF_non_rhythmic/2410004B18Rik_kidney_set_A.pdf
- Supp_Dataset_S1/A_RNA_non_rhythmic_RPF_non_rhythmic/2410015M20Rik_kidney_set_A.pdf
- Supp_Dataset_S1/A_RNA_non_rhythmic_RPF_non_rhythmic/2410016O06Rik_kidney_set_A.pdf
- Supp_Dataset_S1/A_RNA_non_rhythmic_RPF_non_rhythmic/2410066E13Rik_kidney_set_A.pdf
- Supp_Dataset_S1/A_RNA_non_rhythmic_RPF_non_rhythmic/2410127L17Rik_kidney_set_A.pdf
- Supp_Dataset_S1/A_RNA_non_rhythmic_RPF_non_rhythmic/2410131K14Rik_kidney_set_A.pdf
- Supp_Dataset_S1/A_RNA_non_rhythmic_RPF_non_rhythmic/2510002D24Rik_kidney_set_A.pdf
- Supp_Dataset_S1/A_RNA_non_rhythmic_RPF_non_rhythmic/2510003E04Rik_kidney_set_A.pdf
- Supp_Dataset_S1/A_RNA_non_rhythmic_RPF_non_rhythmic/2510009E07Rik_kidney_set_A.pdf
- Supp_Dataset_S1/A_RNA_non_rhythmic_RPF_non_rhythmic/2510039O18Rik_kidney_set_A.pdf
- Supp_Dataset_S1/A_RNA_non_rhythmic_RPF_non_rhythmic/2510046G10Rik_kidney_set_A.pdf
- Supp_Dataset_S1/A_RNA_non_rhythmic_RPF_non_rhythmic/2510049J12Rik_kidney_set_A.pdf
- Supp_Dataset_S1/A_RNA_non_rhythmic_RPF_non_rhythmic/2610002M06Rik_kidney_set_A.pdf
- Supp_Dataset_S1/A_RNA_non_rhythmic_RPF_non_rhythmic/2610008E11Rik_kidney_set_A.pdf
- Supp_Dataset_S1/A_RNA_non_rhythmic_RPF_non_rhythmic/2610015P09Rik_kidney_set_A.pdf
- Supp_Dataset_S1/A_RNA_non_rhythmic_RPF_non_rhythmic/2610018G03Rik_kidney_set_A.pdf
- Supp_Dataset_S1/A_RNA_non_rhythmic_RPF_non_rhythmic/2610020H08Rik_kidney_set_A.pdf
- Supp_Dataset_S1/A_RNA_non_rhythmic_RPF_non_rhythmic/2610034B18Rik_kidney_set_A.pdf
- Supp_Dataset_S1/A_RNA_non_rhythmic_RPF_non_rhythmic/2610044O15Rik8_kidney_set_A.pdf
- Supp_Dataset_S1/A_RNA_non_rhythmic_RPF_non_rhythmic/2610301B20Rik_kidney_set_A.pdf
- Supp_Dataset_S1/A_RNA_non_rhythmic_RPF_non_rhythmic/2610305D13Rik_kidney_set_A.pdf
- Supp_Dataset_S1/A_RNA_non_rhythmic_RPF_non_rhythmic/2610507B11Rik_kidney_set_A.pdf
- Supp_Dataset_S1/A_RNA_non_rhythmic_RPF_non_rhythmic/2610524H06Rik_kidney_set_A.pdf
- Supp_Dataset_S1/A_RNA_non_rhythmic_RPF_non_rhythmic/2610528J11Rik_kidney_set_A.pdf
- Supp_Dataset_S1/A_RNA_non_rhythmic_RPF_non_rhythmic/2700029M09Rik_kidney_set_A.pdf
- Supp_Dataset_S1/A_RNA_non_rhythmic_RPF_non_rhythmic/2700049A03Rik_kidney_set_A.pdf
- Supp_Dataset_S1/A_RNA_non_rhythmic_RPF_non_rhythmic/2700050L05Rik_kidney_set_A.pdf
- Supp_Dataset_S1/A_RNA_non_rhythmic_RPF_non_rhythmic/2700060E02Rik_kidney_set_A.pdf
- Supp_Dataset_S1/A_RNA_non_rhythmic_RPF_non_rhythmic/2700062C07Rik_kidney_set_A.pdf
- Supp_Dataset_S1/A_RNA_non_rhythmic_RPF_non_rhythmic/2700094K13Rik_kidney_set_A.pdf
- Supp_Dataset_S1/A_RNA_non_rhythmic_RPF_non_rhythmic/2700097O09Rik_kidney_set_A.pdf
- Supp_Dataset_S1/A_RNA_non_rhythmic_RPF_non_rhythmic/2810004N23Rik_kidney_set_A.pdf
- Supp_Dataset_S1/A_RNA_non_rhythmic_RPF_non_rhythmic/2810021J22Rik_kidney_set_A.pdf
- Supp_Dataset_S1/A_RNA_non_rhythmic_RPF_non_rhythmic/2810025M15Rik_kidney_set_A.pdf
- Supp_Dataset_S1/A_RNA_non_rhythmic_RPF_non_rhythmic/2810403A07Rik_kidney_set_A.pdf
- Supp_Dataset_S1/A_RNA_non_rhythmic_RPF_non_rhythmic/2810408A11Rik_kidney_set_A.pdf
- Supp_Dataset_S1/A_RNA_non_rhythmic_RPF_non_rhythmic/2810408M09Rik_kidney_set_A.pdf
- Supp_Dataset_S1/A_RNA_non_rhythmic_RPF_non_rhythmic/2810417H13Rik_kidney_set_A.pdf
- Supp_Dataset_S1/A_RNA_non_rhythmic_RPF_non_rhythmic/2810428I15Rik_kidney_set_A.pdf
- Supp_Dataset_S1/A_RNA_non_rhythmic_RPF_non_rhythmic/2810459M11Rik_kidney_set_A.pdf
- Supp_Dataset_S1/A_RNA_non_rhythmic_RPF_non_rhythmic/2810474O19Rik_kidney_set_A.pdf
- Supp_Dataset_S1/A_RNA_non_rhythmic_RPF_non_rhythmic/2900026A02Rik_kidney_set_A.pdf
- Supp_Dataset_S1/A_RNA_non_rhythmic_RPF_non_rhythmic/3110001I22Rik_kidney_set_A.pdf
- Supp_Dataset_S1/A_RNA_non_rhythmic_RPF_non_rhythmic/3110002H16Rik_kidney_set_A.pdf
- Supp_Dataset_S1/A_RNA_non_rhythmic_RPF_non_rhythmic/3110009E18Rik_kidney_set_A.pdf
- Supp_Dataset_S1/A_RNA_non_rhythmic_RPF_non_rhythmic/3110040N11Rik_kidney_set_A.pdf
- Supp_Dataset_S1/A_RNA_non_rhythmic_RPF_non_rhythmic/3110043O21Rik_kidney_set_A.pdf
- Supp_Dataset_S1/A_RNA_non_rhythmic_RPF_non_rhythmic/3110057O12Rik_kidney_set_A.pdf
- Supp_Dataset_S1/A_RNA_non_rhythmic_RPF_non_rhythmic/3110062M04Rik_kidney_set_A.pdf
- Supp_Dataset_S1/A_RNA_non_rhythmic_RPF_non_rhythmic/3300002I08Rik_kidney_set_A.pdf
- Supp_Dataset_S1/A_RNA_non_rhythmic_RPF_non_rhythmic/3632451O06Rik_kidney_set_A.pdf
- Supp_Dataset_S1/A_RNA_non_rhythmic_RPF_non_rhythmic/3830406C13Rik_kidney_set_A.pdf
- Supp_Dataset_S1/A_RNA_non_rhythmic_RPF_non_rhythmic/4430402I18Rik_kidney_set_A.pdf
- Supp_Dataset_S1/A_RNA_non_rhythmic_RPF_non_rhythmic/4632428N05Rik_kidney_set_A.pdf
- Supp_Dataset_S1/A_RNA_non_rhythmic_RPF_non_rhythmic/4732465J04Rik_kidney_set_A.pdf
- Supp_Dataset_S1/A_RNA_non_rhythmic_RPF_non_rhythmic/4833420G17Rik_kidney_set_A.pdf
- Supp_Dataset_S1/A_RNA_non_rhythmic_RPF_non_rhythmic/4833439L19Rik_kidney_set_A.pdf
- Supp_Dataset_S1/A_RNA_non_rhythmic_RPF_non_rhythmic/4921524J17Rik_kidney_set_A.pdf
- Supp_Dataset_S1/A_RNA_non_rhythmic_RPF_non_rhythmic/4921536K21Rik_kidney_set_A.pdf
- Supp_Dataset_S1/A_RNA_non_rhythmic_RPF_non_rhythmic/4922501C03Rik_kidney_set_A.pdf
- Supp_Dataset_S1/A_RNA_non_rhythmic_RPF_non_rhythmic/4930402H24Rik_kidney_set_A.pdf
- Supp_Dataset_S1/A_RNA_non_rhythmic_RPF_non_rhythmic/4930422G04Rik_kidney_set_A.pdf
- Supp_Dataset_S1/A_RNA_non_rhythmic_RPF_non_rhythmic/4930423O20Rik_kidney_set_A.pdf
- Supp_Dataset_S1/A_RNA_non_rhythmic_RPF_non_rhythmic/4930425F17Rik_kidney_set_A.pdf
- Supp_Dataset_S1/A_RNA_non_rhythmic_RPF_non_rhythmic/4930427A07Rik_kidney_set_A.pdf
- Supp_Dataset_S1/A_RNA_non_rhythmic_RPF_non_rhythmic/4930430F08Rik_kidney_set_A.pdf
- Supp_Dataset_S1/A_RNA_non_rhythmic_RPF_non_rhythmic/4930431F12Rik_kidney_set_A.pdf
- Supp_Dataset_S1/A_RNA_non_rhythmic_RPF_non_rhythmic/4930451G09Rik_kidney_set_A.pdf
- Supp_Dataset_S1/A_RNA_non_rhythmic_RPF_non_rhythmic/4930453N24Rik_kidney_set_A.pdf
- Supp_Dataset_S1/A_RNA_non_rhythmic_RPF_non_rhythmic/4930502E18Rik_kidney_set_A.pdf
- Supp_Dataset_S1/A_RNA_non_rhythmic_RPF_non_rhythmic/4930503L19Rik_kidney_set_A.pdf
- Supp_Dataset_S1/A_RNA_non_rhythmic_RPF_non_rhythmic/4930523C07Rik_kidney_set_A.pdf
- Supp_Dataset_S1/A_RNA_non_rhythmic_RPF_non_rhythmic/4930546H06Rik_kidney_set_A.pdf
- Supp_Dataset_S1/A_RNA_non_rhythmic_RPF_non_rhythmic/4930562C15Rik_kidney_set_A.pdf
- Supp_Dataset_S1/A_RNA_non_rhythmic_RPF_non_rhythmic/4930579K19Rik_kidney_set_A.pdf
- Supp_Dataset_S1/A_RNA_non_rhythmic_RPF_non_rhythmic/4931406C07Rik_kidney_set_A.pdf
- Supp_Dataset_S1/A_RNA_non_rhythmic_RPF_non_rhythmic/4931406P16Rik_kidney_set_A.pdf
- Supp_Dataset_S1/A_RNA_non_rhythmic_RPF_non_rhythmic/4931414P19Rik_kidney_set_A.pdf
- Supp_Dataset_S1/A_RNA_non_rhythmic_RPF_non_rhythmic/4932438A13Rik_kidney_set_A.pdf
- Supp_Dataset_S1/A_RNA_non_rhythmic_RPF_non_rhythmic/4933411K16Rik_kidney_set_A.pdf
- Supp_Dataset_S1/A_RNA_non_rhythmic_RPF_non_rhythmic/4933411K20Rik_kidney_set_A.pdf
- Supp_Dataset_S1/A_RNA_non_rhythmic_RPF_non_rhythmic/4933426M11Rik_kidney_set_A.pdf
- Supp_Dataset_S1/A_RNA_non_rhythmic_RPF_non_rhythmic/4933427D14Rik_kidney_set_A.pdf
- Supp_Dataset_S1/A_RNA_non_rhythmic_RPF_non_rhythmic/4933434E20Rik_kidney_set_A.pdf
- Supp_Dataset_S1/A_RNA_non_rhythmic_RPF_non_rhythmic/5031414D18Rik_kidney_set_A.pdf
- Supp_Dataset_S1/A_RNA_non_rhythmic_RPF_non_rhythmic/5031425E22Rik_kidney_set_A.pdf
- Supp_Dataset_S1/A_RNA_non_rhythmic_RPF_non_rhythmic/5031439G07Rik_kidney_set_A.pdf
- Supp_Dataset_S1/A_RNA_non_rhythmic_RPF_non_rhythmic/5033411D12Rik_kidney_set_A.pdf
- Supp_Dataset_S1/A_RNA_non_rhythmic_RPF_non_rhythmic/5033430I15Rik_kidney_set_A.pdf
- Supp_Dataset_S1/A_RNA_non_rhythmic_RPF_non_rhythmic/5330426P16Rik_kidney_set_A.pdf
- Supp_Dataset_S1/A_RNA_non_rhythmic_RPF_non_rhythmic/5430427O19Rik_kidney_set_A.pdf
- Supp_Dataset_S1/A_RNA_non_rhythmic_RPF_non_rhythmic/5430435G22Rik_kidney_set_A.pdf
- Supp_Dataset_S1/A_RNA_non_rhythmic_RPF_non_rhythmic/5730455P16Rik_kidney_set_A.pdf
- Supp_Dataset_S1/A_RNA_non_rhythmic_RPF_non_rhythmic/5730507C01Rik_kidney_set_A.pdf
- Supp_Dataset_S1/A_RNA_non_rhythmic_RPF_non_rhythmic/5730508B09Rik_kidney_set_A.pdf
- Supp_Dataset_S1/A_RNA_non_rhythmic_RPF_non_rhythmic/5830411N06Rik_kidney_set_A.pdf
- Supp_Dataset_S1/A_RNA_non_rhythmic_RPF_non_rhythmic/5830415F09Rik_kidney_set_A.pdf
- Supp_Dataset_S1/A_RNA_non_rhythmic_RPF_non_rhythmic/5830418K08Rik_kidney_set_A.pdf
- Supp_Dataset_S1/A_RNA_non_rhythmic_RPF_non_rhythmic/5830454E08Rik_kidney_set_A.pdf
- Supp_Dataset_S1/A_RNA_non_rhythmic_RPF_non_rhythmic/5830473C10Rik_kidney_set_A.pdf
- Supp_Dataset_S1/A_RNA_non_rhythmic_RPF_non_rhythmic/6030419C18Rik_kidney_set_A.pdf
- Supp_Dataset_S1/A_RNA_non_rhythmic_RPF_non_rhythmic/6030458C11Rik_kidney_set_A.pdf
- Supp_Dataset_S1/A_RNA_non_rhythmic_RPF_non_rhythmic/6330403L08Rik_kidney_set_A.pdf
- Supp_Dataset_S1/A_RNA_non_rhythmic_RPF_non_rhythmic/6330408A02Rik_kidney_set_A.pdf
- Supp_Dataset_S1/A_RNA_non_rhythmic_RPF_non_rhythmic/6330416G13Rik_kidney_set_A.pdf
- Supp_Dataset_S1/A_RNA_non_rhythmic_RPF_non_rhythmic/6330419J24Rik_kidney_set_A.pdf
- Supp_Dataset_S1/A_RNA_non_rhythmic_RPF_non_rhythmic/6430550D23Rik_kidney_set_A.pdf
- Supp_Dataset_S1/A_RNA_non_rhythmic_RPF_non_rhythmic/6430573F11Rik_kidney_set_A.pdf
- Supp_Dataset_S1/A_RNA_non_rhythmic_RPF_non_rhythmic/8030462N17Rik_kidney_set_A.pdf
- Supp_Dataset_S1/A_RNA_non_rhythmic_RPF_non_rhythmic/8430419L09Rik_kidney_set_A.pdf
- Supp_Dataset_S1/A_RNA_non_rhythmic_RPF_non_rhythmic/9030025P20Rik_kidney_set_A.pdf
- Supp_Dataset_S1/A_RNA_non_rhythmic_RPF_non_rhythmic/9030617O03Rik_kidney_set_A.pdf
- Supp_Dataset_S1/A_RNA_non_rhythmic_RPF_non_rhythmic/9030624J02Rik_kidney_set_A.pdf
- Supp_Dataset_S1/A_RNA_non_rhythmic_RPF_non_rhythmic/9130008F23Rik_kidney_set_A.pdf
- Supp_Dataset_S1/A_RNA_non_rhythmic_RPF_non_rhythmic/9130011E15Rik_kidney_set_A.pdf
- Supp_Dataset_S1/A_RNA_non_rhythmic_RPF_non_rhythmic/9130019O22Rik_kidney_set_A.pdf
- Supp_Dataset_S1/A_RNA_non_rhythmic_RPF_non_rhythmic/9130023H24Rik_kidney_set_A.pdf
- Supp_Dataset_S1/A_RNA_non_rhythmic_RPF_non_rhythmic/9130221H12Rik_kidney_set_A.pdf
- Supp_Dataset_S1/A_RNA_non_rhythmic_RPF_non_rhythmic/9130401M01Rik_kidney_set_A.pdf
- Supp_Dataset_S1/A_RNA_non_rhythmic_RPF_non_rhythmic/9230102O04Rik_kidney_set_A.pdf
- Supp_Dataset_S1/A_RNA_non_rhythmic_RPF_non_rhythmic/9230112E08Rik_kidney_set_A.pdf
- Supp_Dataset_S1/A_RNA_non_rhythmic_RPF_non_rhythmic/9330151L19Rik_kidney_set_A.pdf
- Supp_Dataset_S1/A_RNA_non_rhythmic_RPF_non_rhythmic/9430015G10Rik_kidney_set_A.pdf
- Supp_Dataset_S1/A_RNA_non_rhythmic_RPF_non_rhythmic/9430016H08Rik_kidney_set_A.pdf
- Supp_Dataset_S1/A_RNA_non_rhythmic_RPF_non_rhythmic/9430020K01Rik_kidney_set_A.pdf
- Supp_Dataset_S1/A_RNA_non_rhythmic_RPF_non_rhythmic/9430023L20Rik_kidney_set_A.pdf
- Supp_Dataset_S1/A_RNA_non_rhythmic_RPF_non_rhythmic/9530068E07Rik_kidney_set_A.pdf
- Supp_Dataset_S1/A_RNA_non_rhythmic_RPF_non_rhythmic/9530077C05Rik_kidney_set_A.pdf
- Supp_Dataset_S1/A_RNA_non_rhythmic_RPF_non_rhythmic/9930012K11Rik_kidney_set_A.pdf
- Supp_Dataset_S1/A_RNA_non_rhythmic_RPF_non_rhythmic/9930021J03Rik_kidney_set_A.pdf
- Supp_Dataset_S1/A_RNA_non_rhythmic_RPF_non_rhythmic/A130010J15Rik_kidney_set_A.pdf
- Supp_Dataset_S1/A_RNA_non_rhythmic_RPF_non_rhythmic/A130051J06Rik_kidney_set_A.pdf
- Supp_Dataset_S1/A_RNA_non_rhythmic_RPF_non_rhythmic/A230046K03Rik_kidney_set_A.pdf
- Supp_Dataset_S1/A_RNA_non_rhythmic_RPF_non_rhythmic/A230050P20Rik_kidney_set_A.pdf
- Supp_Dataset_S1/A_RNA_non_rhythmic_RPF_non_rhythmic/A2m_kidney_set_A.pdf
- Supp_Dataset_S1/A_RNA_non_rhythmic_RPF_non_rhythmic/A330021E22Rik_kidney_set_A.pdf
- Supp_Dataset_S1/A_RNA_non_rhythmic_RPF_non_rhythmic/A430005L14Rik_kidney_set_A.pdf
- Supp_Dataset_S1/A_RNA_non_rhythmic_RPF_non_rhythmic/A430033K04Rik_kidney_set_A.pdf
- Supp_Dataset_S1/A_RNA_non_rhythmic_RPF_non_rhythmic/A4galt_kidney_set_A.pdf
- Supp_Dataset_S1/A_RNA_non_rhythmic_RPF_non_rhythmic/A4gnt_kidney_set_A.pdf
- Supp_Dataset_S1/A_RNA_non_rhythmic_RPF_non_rhythmic/A530054K11Rik_kidney_set_A.pdf
- Supp_Dataset_S1/A_RNA_non_rhythmic_RPF_non_rhythmic/A630007B06Rik_kidney_set_A.pdf
- Supp_Dataset_S1/A_RNA_non_rhythmic_RPF_non_rhythmic/A630033H20Rik_kidney_set_A.pdf
- Supp_Dataset_S1/A_RNA_non_rhythmic_RPF_non_rhythmic/A730020M07Rik_kidney_set_A.pdf
- Supp_Dataset_S1/A_RNA_non_rhythmic_RPF_non_rhythmic/A830010M20Rik_kidney_set_A.pdf
- Supp_Dataset_S1/A_RNA_non_rhythmic_RPF_non_rhythmic/A930004D18Rik_kidney_set_A.pdf
- Supp_Dataset_S1/A_RNA_non_rhythmic_RPF_non_rhythmic/A930005H10Rik_kidney_set_A.pdf
- Supp_Dataset_S1/A_RNA_non_rhythmic_RPF_non_rhythmic/AA415398_kidney_set_A.pdf
- Supp_Dataset_S1/A_RNA_non_rhythmic_RPF_non_rhythmic/AA986860_kidney_set_A.pdf
- Supp_Dataset_S1/A_RNA_non_rhythmic_RPF_non_rhythmic/Aaas_kidney_set_A.pdf
- Supp_Dataset_S1/A_RNA_non_rhythmic_RPF_non_rhythmic/Aadac_kidney_set_A.pdf
- Supp_Dataset_S1/A_RNA_non_rhythmic_RPF_non_rhythmic/Aadat_kidney_set_A.pdf
- Supp_Dataset_S1/A_RNA_non_rhythmic_RPF_non_rhythmic/Aaed1_kidney_set_A.pdf
- Supp_Dataset_S1/A_RNA_non_rhythmic_RPF_non_rhythmic/Aagab_kidney_set_A.pdf
- Supp_Dataset_S1/A_RNA_non_rhythmic_RPF_non_rhythmic/Aak1_kidney_set_A.pdf
- Supp_Dataset_S1/A_RNA_non_rhythmic_RPF_non_rhythmic/Aamdc_kidney_set_A.pdf
- Supp_Dataset_S1/A_RNA_non_rhythmic_RPF_non_rhythmic/Aamp_kidney_set_A.pdf
- Supp_Dataset_S1/A_RNA_non_rhythmic_RPF_non_rhythmic/Aar2_kidney_set_A.pdf
- Supp_Dataset_S1/A_RNA_non_rhythmic_RPF_non_rhythmic/Aars2_kidney_set_A.pdf
- Supp_Dataset_S1/A_RNA_non_rhythmic_RPF_non_rhythmic/Aars_kidney_set_A.pdf
- Supp_Dataset_S1/A_RNA_non_rhythmic_RPF_non_rhythmic/Aarsd1_kidney_set_A.pdf
- Supp_Dataset_S1/A_RNA_non_rhythmic_RPF_non_rhythmic/Aasdh_kidney_set_A.pdf
- Supp_Dataset_S1/A_RNA_non_rhythmic_RPF_non_rhythmic/Aasdhppt_kidney_set_A.pdf
- Supp_Dataset_S1/A_RNA_non_rhythmic_RPF_non_rhythmic/Aass_kidney_set_A.pdf
- Supp_Dataset_S1/A_RNA_non_rhythmic_RPF_non_rhythmic/Aatf_kidney_set_A.pdf
- Supp_Dataset_S1/A_RNA_non_rhythmic_RPF_non_rhythmic/Abat_kidney_set_A.pdf
- Supp_Dataset_S1/A_RNA_non_rhythmic_RPF_non_rhythmic/Abca1_kidney_set_A.pdf
- Supp_Dataset_S1/A_RNA_non_rhythmic_RPF_non_rhythmic/Abca2_kidney_set_A.pdf
- Supp_Dataset_S1/A_RNA_non_rhythmic_RPF_non_rhythmic/Abca3_kidney_set_A.pdf
- Supp_Dataset_S1/A_RNA_non_rhythmic_RPF_non_rhythmic/Abca4_kidney_set_A.pdf
- Supp_Dataset_S1/A_RNA_non_rhythmic_RPF_non_rhythmic/Abca5_kidney_set_A.pdf
- Supp_Dataset_S1/A_RNA_non_rhythmic_RPF_non_rhythmic/Abca7_kidney_set_A.pdf
- Supp_Dataset_S1/A_RNA_non_rhythmic_RPF_non_rhythmic/Abca8a_kidney_set_A.pdf
- Supp_Dataset_S1/A_RNA_non_rhythmic_RPF_non_rhythmic/Abca9_kidney_set_A.pdf
- Supp_Dataset_S1/A_RNA_non_rhythmic_RPF_non_rhythmic/Abcb1a_kidney_set_A.pdf
- Supp_Dataset_S1/A_RNA_non_rhythmic_RPF_non_rhythmic/Abcb4_kidney_set_A.pdf
- Supp_Dataset_S1/A_RNA_non_rhythmic_RPF_non_rhythmic/Abcb6_kidney_set_A.pdf
- Supp_Dataset_S1/A_RNA_non_rhythmic_RPF_non_rhythmic/Abcb7_kidney_set_A.pdf
- Supp_Dataset_S1/A_RNA_non_rhythmic_RPF_non_rhythmic/Abcb8_kidney_set_A.pdf
- Supp_Dataset_S1/A_RNA_non_rhythmic_RPF_non_rhythmic/Abcb9_kidney_set_A.pdf
- Supp_Dataset_S1/A_RNA_non_rhythmic_RPF_non_rhythmic/Abcc10_kidney_set_A.pdf
- Supp_Dataset_S1/A_RNA_non_rhythmic_RPF_non_rhythmic/Abcc1_kidney_set_A.pdf
- Supp_Dataset_S1/A_RNA_non_rhythmic_RPF_non_rhythmic/Abcc2_kidney_set_A.pdf
- Supp_Dataset_S1/A_RNA_non_rhythmic_RPF_non_rhythmic/Abcc3_kidney_set_A.pdf
- Supp_Dataset_S1/A_RNA_non_rhythmic_RPF_non_rhythmic/Abcc4_kidney_set_A.pdf
- Supp_Dataset_S1/A_RNA_non_rhythmic_RPF_non_rhythmic/Abcc5_kidney_set_A.pdf
- Supp_Dataset_S1/A_RNA_non_rhythmic_RPF_non_rhythmic/Abcc6_kidney_set_A.pdf
- Supp_Dataset_S1/A_RNA_non_rhythmic_RPF_non_rhythmic/Abcc9_kidney_set_A.pdf
- Supp_Dataset_S1/A_RNA_non_rhythmic_RPF_non_rhythmic/Abcd1_kidney_set_A.pdf
- Supp_Dataset_S1/A_RNA_non_rhythmic_RPF_non_rhythmic/Abcd3_kidney_set_A.pdf
- Supp_Dataset_S1/A_RNA_non_rhythmic_RPF_non_rhythmic/Abce1_kidney_set_A.pdf
- Supp_Dataset_S1/A_RNA_non_rhythmic_RPF_non_rhythmic/Abcf1_kidney_set_A.pdf
- Supp_Dataset_S1/A_RNA_non_rhythmic_RPF_non_rhythmic/Abcf2_kidney_set_A.pdf
- Supp_Dataset_S1/A_RNA_non_rhythmic_RPF_non_rhythmic/Abcf3_kidney_set_A.pdf
- Supp_Dataset_S1/A_RNA_non_rhythmic_RPF_non_rhythmic/Abcg2_kidney_set_A.pdf
- Supp_Dataset_S1/A_RNA_non_rhythmic_RPF_non_rhythmic/Abcg3_kidney_set_A.pdf
- Supp_Dataset_S1/A_RNA_non_rhythmic_RPF_non_rhythmic/Abhd10_kidney_set_A.pdf
- Supp_Dataset_S1/A_RNA_non_rhythmic_RPF_non_rhythmic/Abhd11_kidney_set_A.pdf
- Supp_Dataset_S1/A_RNA_non_rhythmic_RPF_non_rhythmic/Abhd12_kidney_set_A.pdf
- Supp_Dataset_S1/A_RNA_non_rhythmic_RPF_non_rhythmic/Abhd13_kidney_set_A.pdf
[truncated: 9,700 more entries]
