# Supplementary material for: Translational contributions to tissue specificity in rhythmic and constitutive gene expression
Source: Genome Biol. 2017 Jun 16;18:116. doi: 10.1186/s13059-017-1222-2 (PMC5473967; doi:10.1186/s13059-017-1222-2)
Supplement: Supplementary file 7 — Expression plots for kidney and liver for the 178 common rhythmic genes of Fig. 3c. (ZIP 3338.28 kb) [file 13059_2017_1222_MOESM7_ESM.zip]

Archive with 357 entries (356 files):
- set_D_shared(178)/
- set_D_shared(178)/1300002K09Rik_kidney_set_D.pdf
- set_D_shared(178)/1300002K09Rik_liver_set_D.pdf
- set_D_shared(178)/3010026O09Rik_kidney_set_D.pdf
- set_D_shared(178)/3010026O09Rik_liver_set_D.pdf
- set_D_shared(178)/Acmsd_kidney_set_D.pdf
- set_D_shared(178)/Acmsd_liver_set_D.pdf
- set_D_shared(178)/Acnat1_kidney_set_D.pdf
- set_D_shared(178)/Acnat1_liver_set_D.pdf
- set_D_shared(178)/Acnat2_kidney_set_D.pdf
- set_D_shared(178)/Acnat2_liver_set_D.pdf
- set_D_shared(178)/Adck5_kidney_set_D.pdf
- set_D_shared(178)/Adck5_liver_set_D.pdf
- set_D_shared(178)/Adra2b_kidney_set_D.pdf
- set_D_shared(178)/Adra2b_liver_set_D.pdf
- set_D_shared(178)/Ahsa2_kidney_set_D.pdf
- set_D_shared(178)/Ahsa2_liver_set_D.pdf
- set_D_shared(178)/Ak4_kidney_set_D.pdf
- set_D_shared(178)/Ak4_liver_set_D.pdf
- set_D_shared(178)/Akr1c19_kidney_set_D.pdf
- set_D_shared(178)/Akr1c19_liver_set_D.pdf
- set_D_shared(178)/Alas1_kidney_set_D.pdf
- set_D_shared(178)/Alas1_liver_set_D.pdf
- set_D_shared(178)/Amd1_kidney_set_D.pdf
- set_D_shared(178)/Amd1_liver_set_D.pdf
- set_D_shared(178)/Amdhd1_kidney_set_D.pdf
- set_D_shared(178)/Amdhd1_liver_set_D.pdf
- set_D_shared(178)/Aqp8_kidney_set_D.pdf
- set_D_shared(178)/Aqp8_liver_set_D.pdf
- set_D_shared(178)/Arhgef10l_kidney_set_D.pdf
- set_D_shared(178)/Arhgef10l_liver_set_D.pdf
- set_D_shared(178)/Arhgef19_kidney_set_D.pdf
- set_D_shared(178)/Arhgef19_liver_set_D.pdf
- set_D_shared(178)/Arntl_kidney_set_D.pdf
- set_D_shared(178)/Arntl_liver_set_D.pdf
- set_D_shared(178)/Arrdc3_kidney_set_D.pdf
- set_D_shared(178)/Arrdc3_liver_set_D.pdf
- set_D_shared(178)/Arsg_kidney_set_D.pdf
- set_D_shared(178)/Arsg_liver_set_D.pdf
- set_D_shared(178)/Avpr1a_kidney_set_D.pdf
- set_D_shared(178)/Avpr1a_liver_set_D.pdf
- set_D_shared(178)/Baiap2_kidney_set_D.pdf
- set_D_shared(178)/Baiap2_liver_set_D.pdf
- set_D_shared(178)/Bhlhe40_kidney_set_D.pdf
- set_D_shared(178)/Bhlhe40_liver_set_D.pdf
- set_D_shared(178)/Bhlhe41_kidney_set_D.pdf
- set_D_shared(178)/Bhlhe41_liver_set_D.pdf
- set_D_shared(178)/Bmf_kidney_set_D.pdf
- set_D_shared(178)/Bmf_liver_set_D.pdf
- set_D_shared(178)/Brca1_kidney_set_D.pdf
- set_D_shared(178)/Brca1_liver_set_D.pdf
- set_D_shared(178)/Car14_kidney_set_D.pdf
- set_D_shared(178)/Car14_liver_set_D.pdf
- set_D_shared(178)/Ccdc151_kidney_set_D.pdf
- set_D_shared(178)/Ccdc151_liver_set_D.pdf
- set_D_shared(178)/Cdk20_kidney_set_D.pdf
- set_D_shared(178)/Cdk20_liver_set_D.pdf
- set_D_shared(178)/Cdkn1a_kidney_set_D.pdf
- set_D_shared(178)/Cdkn1a_liver_set_D.pdf
- set_D_shared(178)/Ces1d_kidney_set_D.pdf
- set_D_shared(178)/Ces1d_liver_set_D.pdf
- set_D_shared(178)/Cgn_kidney_set_D.pdf
- set_D_shared(178)/Cgn_liver_set_D.pdf
- set_D_shared(178)/Chic1_kidney_set_D.pdf
- set_D_shared(178)/Chic1_liver_set_D.pdf
- set_D_shared(178)/Chordc1_kidney_set_D.pdf
- set_D_shared(178)/Chordc1_liver_set_D.pdf
- set_D_shared(178)/Cirbp_kidney_set_D.pdf
- set_D_shared(178)/Cirbp_liver_set_D.pdf
- set_D_shared(178)/Ckb_kidney_set_D.pdf
- set_D_shared(178)/Ckb_liver_set_D.pdf
- set_D_shared(178)/Clca1_kidney_set_D.pdf
- set_D_shared(178)/Clca1_liver_set_D.pdf
- set_D_shared(178)/Cldn1_kidney_set_D.pdf
- set_D_shared(178)/Cldn1_liver_set_D.pdf
- set_D_shared(178)/Clip2_kidney_set_D.pdf
- set_D_shared(178)/Clip2_liver_set_D.pdf
- set_D_shared(178)/Clock_kidney_set_D.pdf
- set_D_shared(178)/Clock_liver_set_D.pdf
- set_D_shared(178)/Clpx_kidney_set_D.pdf
- set_D_shared(178)/Clpx_liver_set_D.pdf
- set_D_shared(178)/Cluh_kidney_set_D.pdf
- set_D_shared(178)/Cluh_liver_set_D.pdf
- set_D_shared(178)/Cml5_kidney_set_D.pdf
- set_D_shared(178)/Cml5_liver_set_D.pdf
- set_D_shared(178)/Col27a1_kidney_set_D.pdf
- set_D_shared(178)/Col27a1_liver_set_D.pdf
- set_D_shared(178)/Col5a3_kidney_set_D.pdf
- set_D_shared(178)/Col5a3_liver_set_D.pdf
- set_D_shared(178)/Coq10b_kidney_set_D.pdf
- set_D_shared(178)/Coq10b_liver_set_D.pdf
- set_D_shared(178)/Cry1_kidney_set_D.pdf
- set_D_shared(178)/Cry1_liver_set_D.pdf
- set_D_shared(178)/Cry2_kidney_set_D.pdf
- set_D_shared(178)/Cry2_liver_set_D.pdf
- set_D_shared(178)/Csrnp1_kidney_set_D.pdf
- set_D_shared(178)/Csrnp1_liver_set_D.pdf
- set_D_shared(178)/Cyp2a5_kidney_set_D.pdf
- set_D_shared(178)/Cyp2a5_liver_set_D.pdf
- set_D_shared(178)/Dapk1_kidney_set_D.pdf
- set_D_shared(178)/Dapk1_liver_set_D.pdf
- set_D_shared(178)/Dbp_kidney_set_D.pdf
- set_D_shared(178)/Dbp_liver_set_D.pdf
- set_D_shared(178)/Ddc_kidney_set_D.pdf
- set_D_shared(178)/Ddc_liver_set_D.pdf
- set_D_shared(178)/Ddhd1_kidney_set_D.pdf
- set_D_shared(178)/Ddhd1_liver_set_D.pdf
- set_D_shared(178)/Ddx17_kidney_set_D.pdf
- set_D_shared(178)/Ddx17_liver_set_D.pdf
- set_D_shared(178)/Ddx60_kidney_set_D.pdf
- set_D_shared(178)/Ddx60_liver_set_D.pdf
- set_D_shared(178)/Derl3_kidney_set_D.pdf
- set_D_shared(178)/Derl3_liver_set_D.pdf
- set_D_shared(178)/Dnaja1_kidney_set_D.pdf
- set_D_shared(178)/Dnaja1_liver_set_D.pdf
- set_D_shared(178)/Dnajb1_kidney_set_D.pdf
- set_D_shared(178)/Dnajb1_liver_set_D.pdf
- set_D_shared(178)/Dnajb4_kidney_set_D.pdf
- set_D_shared(178)/Dnajb4_liver_set_D.pdf
- set_D_shared(178)/Dnajb9_kidney_set_D.pdf
- set_D_shared(178)/Dnajb9_liver_set_D.pdf
- set_D_shared(178)/Dtx4_kidney_set_D.pdf
- set_D_shared(178)/Dtx4_liver_set_D.pdf
- set_D_shared(178)/Dyrk1b_kidney_set_D.pdf
- set_D_shared(178)/Dyrk1b_liver_set_D.pdf
- set_D_shared(178)/Enpp2_kidney_set_D.pdf
- set_D_shared(178)/Enpp2_liver_set_D.pdf
- set_D_shared(178)/Erbb3_kidney_set_D.pdf
- set_D_shared(178)/Erbb3_liver_set_D.pdf
- set_D_shared(178)/Ethe1_kidney_set_D.pdf
- set_D_shared(178)/Ethe1_liver_set_D.pdf
- set_D_shared(178)/Etnk2_kidney_set_D.pdf
- set_D_shared(178)/Etnk2_liver_set_D.pdf
- set_D_shared(178)/Fam102a_kidney_set_D.pdf
- set_D_shared(178)/Fam102a_liver_set_D.pdf
- set_D_shared(178)/Fam20a_kidney_set_D.pdf
- set_D_shared(178)/Fam20a_liver_set_D.pdf
- set_D_shared(178)/Fdps_kidney_set_D.pdf
- set_D_shared(178)/Fdps_liver_set_D.pdf
- set_D_shared(178)/Fkbp5_kidney_set_D.pdf
- set_D_shared(178)/Fkbp5_liver_set_D.pdf
- set_D_shared(178)/Fus_kidney_set_D.pdf
- set_D_shared(178)/Fus_liver_set_D.pdf
- set_D_shared(178)/Gatsl3_kidney_set_D.pdf
- set_D_shared(178)/Gatsl3_liver_set_D.pdf
- set_D_shared(178)/Ggct_kidney_set_D.pdf
- set_D_shared(178)/Ggct_liver_set_D.pdf
- set_D_shared(178)/Gldc_kidney_set_D.pdf
- set_D_shared(178)/Gldc_liver_set_D.pdf
- set_D_shared(178)/Gm129_kidney_set_D.pdf
- set_D_shared(178)/Gm129_liver_set_D.pdf
- set_D_shared(178)/Gm4952_kidney_set_D.pdf
- set_D_shared(178)/Gm4952_liver_set_D.pdf
- set_D_shared(178)/Gpcpd1_kidney_set_D.pdf
- set_D_shared(178)/Gpcpd1_liver_set_D.pdf
- set_D_shared(178)/Gprin3_kidney_set_D.pdf
- set_D_shared(178)/Gprin3_liver_set_D.pdf
- set_D_shared(178)/Herc3_kidney_set_D.pdf
- set_D_shared(178)/Herc3_liver_set_D.pdf
- set_D_shared(178)/Herpud1_kidney_set_D.pdf
- set_D_shared(178)/Herpud1_liver_set_D.pdf
- set_D_shared(178)/Hist1h1c_kidney_set_D.pdf
- set_D_shared(178)/Hist1h1c_liver_set_D.pdf
- set_D_shared(178)/Hlf_kidney_set_D.pdf
- set_D_shared(178)/Hlf_liver_set_D.pdf
- set_D_shared(178)/Hnf1b_kidney_set_D.pdf
- set_D_shared(178)/Hnf1b_liver_set_D.pdf
- set_D_shared(178)/Hnrnpdl_kidney_set_D.pdf
- set_D_shared(178)/Hnrnpdl_liver_set_D.pdf
- set_D_shared(178)/Hpx_kidney_set_D.pdf
- set_D_shared(178)/Hpx_liver_set_D.pdf
- set_D_shared(178)/Hsp90aa1_kidney_set_D.pdf
- set_D_shared(178)/Hsp90aa1_liver_set_D.pdf
- set_D_shared(178)/Hspa1b_kidney_set_D.pdf
- set_D_shared(178)/Hspa1b_liver_set_D.pdf
- set_D_shared(178)/Hspa2_kidney_set_D.pdf
- set_D_shared(178)/Hspa2_liver_set_D.pdf
- set_D_shared(178)/Hspa8_kidney_set_D.pdf
- set_D_shared(178)/Hspa8_liver_set_D.pdf
- set_D_shared(178)/Hsph1_kidney_set_D.pdf
- set_D_shared(178)/Hsph1_liver_set_D.pdf
- set_D_shared(178)/Itga8_kidney_set_D.pdf
- set_D_shared(178)/Itga8_liver_set_D.pdf
- set_D_shared(178)/Junb_kidney_set_D.pdf
- set_D_shared(178)/Junb_liver_set_D.pdf
- set_D_shared(178)/Kbtbd8_kidney_set_D.pdf
- set_D_shared(178)/Kbtbd8_liver_set_D.pdf
- set_D_shared(178)/Klf13_kidney_set_D.pdf
- set_D_shared(178)/Klf13_liver_set_D.pdf
- set_D_shared(178)/Lcn2_kidney_set_D.pdf
- set_D_shared(178)/Lcn2_liver_set_D.pdf
- set_D_shared(178)/Leo1_kidney_set_D.pdf
- set_D_shared(178)/Leo1_liver_set_D.pdf
- set_D_shared(178)/Lipg_kidney_set_D.pdf
- set_D_shared(178)/Lipg_liver_set_D.pdf
- set_D_shared(178)/Lonrf1_kidney_set_D.pdf
- set_D_shared(178)/Lonrf1_liver_set_D.pdf
- set_D_shared(178)/Loxl4_kidney_set_D.pdf
- set_D_shared(178)/Loxl4_liver_set_D.pdf
- set_D_shared(178)/Map2k6_kidney_set_D.pdf
- set_D_shared(178)/Map2k6_liver_set_D.pdf
- set_D_shared(178)/Map3k6_kidney_set_D.pdf
- set_D_shared(178)/Map3k6_liver_set_D.pdf
- set_D_shared(178)/Mcm10_kidney_set_D.pdf
- set_D_shared(178)/Mcm10_liver_set_D.pdf
- set_D_shared(178)/Mknk2_kidney_set_D.pdf
- set_D_shared(178)/Mknk2_liver_set_D.pdf
- set_D_shared(178)/Mpzl1_kidney_set_D.pdf
- set_D_shared(178)/Mpzl1_liver_set_D.pdf
- set_D_shared(178)/Mt1_kidney_set_D.pdf
- set_D_shared(178)/Mt1_liver_set_D.pdf
- set_D_shared(178)/Mt2_kidney_set_D.pdf
- set_D_shared(178)/Mt2_liver_set_D.pdf
- set_D_shared(178)/Mthfd1l_kidney_set_D.pdf
- set_D_shared(178)/Mthfd1l_liver_set_D.pdf
- set_D_shared(178)/N4bp2l1_kidney_set_D.pdf
- set_D_shared(178)/N4bp2l1_liver_set_D.pdf
- set_D_shared(178)/Nampt_kidney_set_D.pdf
- set_D_shared(178)/Nampt_liver_set_D.pdf
- set_D_shared(178)/Nat8_kidney_set_D.pdf
- set_D_shared(178)/Nat8_liver_set_D.pdf
- set_D_shared(178)/Ndrg1_kidney_set_D.pdf
- set_D_shared(178)/Ndrg1_liver_set_D.pdf
- set_D_shared(178)/Nfil3_kidney_set_D.pdf
- set_D_shared(178)/Nfil3_liver_set_D.pdf
- set_D_shared(178)/Ngfr_kidney_set_D.pdf
- set_D_shared(178)/Ngfr_liver_set_D.pdf
- set_D_shared(178)/Nmrk1_kidney_set_D.pdf
- set_D_shared(178)/Nmrk1_liver_set_D.pdf
- set_D_shared(178)/Nox4_kidney_set_D.pdf
- set_D_shared(178)/Nox4_liver_set_D.pdf
- set_D_shared(178)/Npas2_kidney_set_D.pdf
- set_D_shared(178)/Npas2_liver_set_D.pdf
- set_D_shared(178)/Nr1d1_kidney_set_D.pdf
- set_D_shared(178)/Nr1d1_liver_set_D.pdf
- set_D_shared(178)/Nr1d2_kidney_set_D.pdf
- set_D_shared(178)/Nr1d2_liver_set_D.pdf
- set_D_shared(178)/Nt5e_kidney_set_D.pdf
- set_D_shared(178)/Nt5e_liver_set_D.pdf
- set_D_shared(178)/Osgin1_kidney_set_D.pdf
- set_D_shared(178)/Osgin1_liver_set_D.pdf
- set_D_shared(178)/P4ha1_kidney_set_D.pdf
- set_D_shared(178)/P4ha1_liver_set_D.pdf
- set_D_shared(178)/Pck1_kidney_set_D.pdf
- set_D_shared(178)/Pck1_liver_set_D.pdf
- set_D_shared(178)/Per1_kidney_set_D.pdf
- set_D_shared(178)/Per1_liver_set_D.pdf
- set_D_shared(178)/Per2_kidney_set_D.pdf
- set_D_shared(178)/Per2_liver_set_D.pdf
- set_D_shared(178)/Per3_kidney_set_D.pdf
- set_D_shared(178)/Per3_liver_set_D.pdf
- set_D_shared(178)/Pfkfb1_kidney_set_D.pdf
- set_D_shared(178)/Pfkfb1_liver_set_D.pdf
- set_D_shared(178)/Pfkfb3_kidney_set_D.pdf
- set_D_shared(178)/Pfkfb3_liver_set_D.pdf
- set_D_shared(178)/Plin5_kidney_set_D.pdf
- set_D_shared(178)/Plin5_liver_set_D.pdf
- set_D_shared(178)/Plk5_kidney_set_D.pdf
- set_D_shared(178)/Plk5_liver_set_D.pdf
- set_D_shared(178)/Pnpla2_kidney_set_D.pdf
- set_D_shared(178)/Pnpla2_liver_set_D.pdf
- set_D_shared(178)/Pnrc1_kidney_set_D.pdf
- set_D_shared(178)/Pnrc1_liver_set_D.pdf
- set_D_shared(178)/Ppard_kidney_set_D.pdf
- set_D_shared(178)/Ppard_liver_set_D.pdf
- set_D_shared(178)/Prss23_kidney_set_D.pdf
- set_D_shared(178)/Prss23_liver_set_D.pdf
- set_D_shared(178)/Rbm12b1_kidney_set_D.pdf
- set_D_shared(178)/Rbm12b1_liver_set_D.pdf
- set_D_shared(178)/Rbm3_kidney_set_D.pdf
- set_D_shared(178)/Rbm3_liver_set_D.pdf
- set_D_shared(178)/Rcan1_kidney_set_D.pdf
- set_D_shared(178)/Rcan1_liver_set_D.pdf
- set_D_shared(178)/Rnf125_kidney_set_D.pdf
- set_D_shared(178)/Rnf125_liver_set_D.pdf
- set_D_shared(178)/Rorc_kidney_set_D.pdf
- set_D_shared(178)/Rorc_liver_set_D.pdf
- set_D_shared(178)/Rsad2_kidney_set_D.pdf
- set_D_shared(178)/Rsad2_liver_set_D.pdf
- set_D_shared(178)/S100a9_kidney_set_D.pdf
- set_D_shared(178)/S100a9_liver_set_D.pdf
- set_D_shared(178)/Sdf2l1_kidney_set_D.pdf
- set_D_shared(178)/Sdf2l1_liver_set_D.pdf
- set_D_shared(178)/Slc10a2_kidney_set_D.pdf
- set_D_shared(178)/Slc10a2_liver_set_D.pdf
- set_D_shared(178)/Slc16a1_kidney_set_D.pdf
- set_D_shared(178)/Slc16a1_liver_set_D.pdf
- set_D_shared(178)/Slc17a4_kidney_set_D.pdf
- set_D_shared(178)/Slc17a4_liver_set_D.pdf
- set_D_shared(178)/Slc25a22_kidney_set_D.pdf
- set_D_shared(178)/Slc25a22_liver_set_D.pdf
- set_D_shared(178)/Slc2a5_kidney_set_D.pdf
- set_D_shared(178)/Slc2a5_liver_set_D.pdf
- set_D_shared(178)/Slc38a2_kidney_set_D.pdf
- set_D_shared(178)/Slc38a2_liver_set_D.pdf
- set_D_shared(178)/Slc5a3_kidney_set_D.pdf
- set_D_shared(178)/Slc5a3_liver_set_D.pdf
- set_D_shared(178)/Slc5a6_kidney_set_D.pdf
- set_D_shared(178)/Slc5a6_liver_set_D.pdf
- set_D_shared(178)/Srebf1_kidney_set_D.pdf
[truncated: 57 more entries]
